# Supplementary material for: Comparative analysis of genomic prediction approaches for multiple time-resolved traits in maize
Source: Theor Appl Genet. 2026 Feb 6;139(2):63. doi: 10.1007/s00122-026-05162-4 (PMC12881034; doi:10.1007/s00122-026-05162-4)
Supplement: Supplementary file 2 — (xlsx 77 KB) [file 122_2026_5162_MOESM2_ESM.xlsx]

## Sheet: Table S1
trait	index	mean longitudinal accuracies												proportion of significant correlations												variation in mean trajectory					convexity measurements
		RR-BLUP (with 1st TP)	MegaLMM-CV1 (with 1st TP)	RR-BLUP (without 1st TP)	MegaLMM-CV1 (without 1st TP)	MegaLMM-CV2.1	MegaLMM-CV2.2	dynamicGP-RR-BLUP (iterative)	dynamicGP-MegaLMM (iterative)	dynamicGP-MegaLMM+TP1 (iterative)	dynamicGP-RR-BLUP (recursive)	dynamicGP-MegaLMM (recursive)	dynamicGP-MegaLMM+TP1 (recursive)	RR-BLUP (with 1st TP)	MegaLMM-CV1 (with 1st TP)	RR-BLUP (without 1st TP)	MegaLMM-CV1 (without 1st TP)	MegaLMM-CV2.1	MegaLMM-CV2.2	dynamicGP-RR-BLUP (iterative)	dynamicGP-MegaLMM (iterative)	dynamicGP-MegaLMM+TP1 (iterative)	dynamicGP-RR-BLUP (recursive)	dynamicGP-MegaLMM (recursive)	dynamicGP-MegaLMM+TP1 (recursive)	total variation (TV)	quadratic variation (QV)	RMS roughness (Rq)	kurtosis (Rku)	Coefficient of variation (CV)	mean second difference (MSD)	quadratic coefficient (QC)	mean chord deviation (MCD)
side.geometry.vis.hull.points	1	0.96435	0.966825	0.957458	0.960477	0.953199	0.971409	0.859173	0.859797	0.855962	0.849133	0.849397	0.84801	0.971818	0.972121	0.95303	0.954545	0.945	0.999697	0.502424	0.508636	0.502879	0.445455	0.445455	0.452121	0.043456	0.005876	0.105838	1.72659	88.4038	-0.000534	0.001016	0.035661
side.geometry.vis.leaf.curvature.avg	2	0.95396	0.953415	0.944655	0.944067	0.896732	0.921064	0.553475	0.553907	0.546593	0.141174	0.146147	0.221601	0.954697	0.951364	0.909848	0.906515	0.695	0.971818	0.008788	0.011212	0.015	0.005	0.005909	0.020606	0.047931	0.004513	0.167337	1.68931	39.131	-0.0016	-0.001712	-0.060081
side.texture.fluo.hsv.h.std	3	0.966616	0.968415	0.965386	0.967278	0.860593	0.859755	0.902297	0.902911	0.896311	0.893335	0.892888	0.888733	0.996364	0.99697	0.99197	0.994545	0.360909	0.443636	0.773788	0.779848	0.724545	0.699697	0.699242	0.665909	0.052162	0.004351	0.062917	9.44827	31.8026	-0.004921	-3.08226e-05	-0.001082
side.texture.fluo.lab.a.std	4	0.961138	0.961687	0.9573	0.957925	0.886899	0.901099	0.59458	0.596045	0.605894	0.244505	0.249541	0.287762	0.978333	0.97803	0.959242	0.96	0.627576	0.78	0.003333	0.002879	0.010152	0	0.000455	0.001061	0.073941	0.009138	0.280222	1.92116	35.0315	-0.005059	-0.003752	-0.131683
side.texture.fluo.lab.b.std	5	0.942022	0.94266	0.942655	0.943342	0.853378	0.87205	0.682647	0.681037	0.665018	0.121659	0.129149	0.205713	0.916515	0.916667	0.895152	0.892727	0.427576	0.470455	0.023333	0.021818	0.026667	0.000303	0.000303	0.002121	0.12566	0.022719	0.114253	3.04088	42.7168	0.001328	6.93031e-05	0.002433
side.texture.fluo.lab.l.std	6	0.947841	0.948678	0.943652	0.94455	0.857831	0.874186	0.629958	0.6334	0.642434	0.437621	0.440941	0.45979	0.937424	0.936364	0.898182	0.898182	0.460606	0.507121	0.022576	0.016515	0.015909	0.000455	0.000303	0.004545	0.088711	0.013584	0.2577	2.0219	18.9556	0.001454	-0.001615	-0.056669
side.texture.vis.hsv.h.mean	7	0.831334	0.838913	0.827379	0.835451	0.74479	0.851558	0.603964	0.607872	0.627171	-0.032706	-0.034197	0.03094	0.554545	0.572879	0.557576	0.579848	0.302576	0.510455	0.137879	0.135152	0.151061	0.04	0.035455	0.073333	0.079807	0.01203	0.270401	1.81058	22.7834	0.000706	-0.001926	-0.067617
side.texture.vis.hsv.s.mean	8	0.976303	0.977293	0.977022	0.978025	0.948556	0.959945	0.912141	0.911954	0.911545	0.846942	0.881439	0.785013	0.982879	0.983485	0.980152	0.978788	0.954545	0.979848	0.83697	0.830758	0.826515	0.647424	0.680455	0.603182	0.085028	0.012608	0.231175	2.02197	18.583	0.001464	-0.001519	-0.053322
side.texture.vis.lab.a.mean	9	0.975864	0.975522	0.978188	0.977951	0.870782	0.878978	0.699587	0.702482	0.683601	0.735804	0.735048	0.720951	0.972424	0.971818	0.975909	0.973485	0.457273	0.580455	0.026364	0.021515	0.064545	0.070758	0.067727	0.095303	0.10691	0.020413	0.145162	4.72991	26.5716	0.002436	-0.000391	-0.013714
side.texture.vis.lab.a.std	10	0.973955	0.974411	0.960049	0.960776	0.863874	0.8864	0.646047	0.645788	0.65083	0.671432	0.684604	0.635796	0.98303	0.985455	0.947424	0.949242	0.474091	0.670152	0	0	0.000303	0.00803	0.006364	0.019545	0.059642	0.007336	0.083978	2.4623	29.2251	0.001255	0.000167	0.005847
side.texture.vis.lab.b.mean	11	0.94979	0.950216	0.950033	0.950358	0.821841	0.849313	0.826879	0.828233	0.823107	0.644597	0.698171	0.551485	0.925758	0.923485	0.910909	0.909848	0.222121	0.41197	0.407879	0.408485	0.390606	0.15197	0.158636	0.198485	0.096601	0.019579	0.251216	5.63181	12.9379	-0.004461	-0.000854	-0.02997
side.texture.vis.lab.l.std	12	0.960964	0.960792	0.94496	0.944852	0.885817	0.917339	-0.204884	-0.207547	-0.102094	0.10094	0.108054	0.07466	0.948939	0.944848	0.913939	0.905606	0.638182	0.881364	0	0	0.000152	0	0	0	0.089176	0.014636	0.155127	3.78304	47.518	0.004721	0.001421	0.049886
side.texture.vis.rgb.b.std	13	0.980839	0.980749	0.977091	0.976936	0.91117	0.922729	0.17478	0.177105	0.170439	0.111821	0.174367	0.067915	0.997727	0.998333	0.993788	0.991212	0.821818	0.940606	0	0	0.000152	0	0	0.000152	0.089738	0.015143	0.155727	4.64692	29.1558	0.000646	0.001116	0.039158
side.texture.vis.rgb.r.std	14	0.95799	0.957867	0.953426	0.953642	0.871971	0.894275	0.562108	0.563635	0.531696	0.549137	0.548382	0.519462	0.942576	0.941818	0.928333	0.928485	0.567424	0.755909	0.007424	0.005303	0.014545	0	0	0	0.066005	0.007736	0.226298	2.82409	26.238	-0.003	-0.002065	-0.072467
top.geometry.fluo.hull.points	15	0.936806	0.937364	0.925479	0.926129	0.902004	0.919311	0.68151	0.682241	0.680769	0.660733	0.661384	0.6605	0.937879	0.936212	0.880606	0.882879	0.748788	0.903333	0.072879	0.067576	0.093939	0.051061	0.050909	0.061364	0.06124	0.009079	0.229438	4.39985	38.3452	0.006218	0.002046	0.071802
top.geometry.vis.leaf.curvature.avg	16	0.844233	0.8486	0.822897	0.827968	0.780592	0.854805	0.482154	0.475752	0.50295	0.390909	0.391054	0.413583	0.509697	0.529394	0.374848	0.399091	0.234545	0.42803	0.067424	0.070909	0.069394	0.060909	0.062273	0.066364	0.059038	0.010952	0.230525	2.27744	42.8665	0.000601	0.002194	0.077013
top.intensity.fluo.hsv.v.skewness	17	0.966623	0.967136	0.969148	0.969682	0.93938	0.945552	0.795047	0.795403	0.779458	0.797532	0.796444	0.78533	0.984091	0.985303	0.983485	0.985	0.927576	0.986818	0.162121	0.163636	0.256364	0.163636	0.166667	0.195455	0.072819	0.011494	0.230083	5.17175	38.7619	0.006351	0.001601	0.056183
top.intensity.fluo.intensity.phenol.mean	18	0.960653	0.96125	0.960044	0.96066	0.853306	0.857743	-0.303377	-0.304368	-0.283351	-0.456898	-0.494209	-0.356244	0.99303	0.992727	0.990455	0.99197	0.254848	0.253939	0	0	0	0	0	0	0.060125	0.006815	0.226461	1.64584	45.0462	-0.000689	-0.001965	-0.068989
top.intensity.vis.hsv.h.histogram.s_avg.bin.04.038_051	19	0.898425	0.899919	0.905393	0.907004	0.830324	0.874846	0.803941	0.805889	0.803322	0.721131	0.72196	0.723833	0.760303	0.771212	0.759242	0.768636	0.410455	0.520606	0.335758	0.337727	0.337121	0.153485	0.152576	0.161515	0.081999	0.010202	0.26994	1.53497	34.3544	-0.001992	-0.002232	-0.078343
top.intensity.vis.hsv.h.histogram.s_avg.bin.05.051_063	20	0.910604	0.911105	0.908632	0.909135	0.838579	0.88596	0.794628	0.796148	0.79289	0.423316	0.470459	0.384893	0.817424	0.81803	0.801515	0.798788	0.418636	0.653182	0.347727	0.352576	0.342879	0.133636	0.13	0.160152	0.07124	0.008402	0.217042	3.82074	33.1309	0.005534	0.001772	0.062208
top.intensity.vis.hsv.h.histogram.s_avg.bin.07.076_089	21	0.994448	0.994489	0.994806	0.994859	0.979868	0.982495	0.984937	0.985291	0.981808	0.946088	0.947472	0.94157	1	1	1	1	0.999697	1	1	1	0.997879	0.996212	0.998939	0.986212	0.078611	0.01147	0.108098	2.04593	19.6932	-0.00135	4.68661e-05	0.001645
top.intensity.vis.hsv.h.histogram.s_avg.bin.11.127_140	22	0.928571	0.92927	0.924984	0.925719	0.712413	0.731601	0.591794	0.59548	0.581225	0.12215	0.129182	0.158375	0.905303	0.901667	0.862424	0.861515	0.004545	0.00697	0.002576	0.000909	0.002273	0	0	0	0.09804	0.016935	0.299579	1.66704	27.5252	0.003835	0.002165	0.075985
top.intensity.vis.hsv.h.histogram.v_avg.bin.04.038_051	23	0.966487	0.967008	0.948568	0.949519	0.85519	0.880185	0.586717	0.589397	0.588646	0.080809	0.084023	0.111311	0.982879	0.982273	0.94197	0.939545	0.465606	0.538485	0	0	0	0	0	0	0.098593	0.018995	0.293154	1.81984	38.0665	-0.000487	0.003269	0.114734
top.intensity.vis.hsv.h.histogram.v_avg.bin.06.063_076	24	0.971696	0.972282	0.974565	0.975095	0.915816	0.93186	0.853474	0.853007	0.850462	0.779959	0.792887	0.730875	0.973788	0.970152	0.981818	0.981212	0.821818	0.927576	0.396212	0.397727	0.428333	0.188788	0.195303	0.219545	0.041667	0.004907	0.139915	3.75211	134.46	0.002399	0.000715	0.025112
top.intensity.vis.hsv.h.histogram.v_avg.bin.07.076_089	25	0.845884	0.846924	0.778211	0.780263	0.65867	0.82259	0.516063	0.524273	0.52734	0.465225	0.466557	0.462388	0.55803	0.585303	0.374545	0.393788	0.152424	0.407424	0.139848	0.136061	0.134545	0.171061	0.171212	0.175	0.052499	0.005321	0.128168	2.7849	54.4755	-0.003683	-0.000519	-0.018233
top.intensity.vis.hsv.h.red2green	26	0.972219	0.972563	0.978368	0.978701	0.937677	0.94366	0.835012	0.835205	0.829245	0.788244	0.792893	0.768433	0.984545	0.983788	0.989848	0.989394	0.962576	0.99197	0.292727	0.300758	0.289394	0.063333	0.057879	0.051515	0.085283	0.013684	0.166695	2.30199	20.8578	0.001093	-0.000884	-0.031016
top.intensity.vis.hsv.h.skewness	27	0.9443	0.945935	0.949132	0.950875	0.928714	0.959846	0.894182	0.894764	0.885987	0.885021	0.902701	0.831355	0.929848	0.934848	0.928788	0.933788	0.872273	0.97	0.70197	0.709242	0.66197	0.705	0.721667	0.676515	0.095333	0.015663	0.208002	2.18961	24.612	0.000666	-0.000822	-0.02886
top.intensity.vis.hsv.normalized.h.histogram.bin.13.153_165	28	0.992779	0.992876	0.991429	0.991538	0.935652	0.935865	0.476925	0.477301	0.485589	0.361992	0.363798	0.371085	1	1	1	1	0.993939	1	0	0	0	0	0	0.000758	0.136103	0.0335	0.283813	2.01137	23.773	-0.010826	-0.002169	-0.076118
top.intensity.vis.hsv.normalized.v.histogram.bin.03.025_038	29	0.993016	0.994005	0.992893	0.9939	0.988802	0.988059	0.800721	0.801179	0.795758	0.841686	0.841785	0.837538	1	1	1	1	0.999545	1	0.001061	0.000152	0.021212	0.044091	0.048182	0.115909	0.076692	0.011037	0.13867	2.1226	33.8473	-0.003229	0.000791	0.027773
top.intensity.vis.hsv.normalized.v.histogram.bin.07.076_089	30	0.994825	0.995031	0.994686	0.994904	0.973897	0.976834	0.904382	0.904693	0.901341	0.930908	0.930823	0.928805	1	1	1	1	0.998333	1	0.798939	0.803636	0.745455	0.978182	0.975455	0.941061	0.068943	0.011984	0.219163	4.70549	21.4599	-0.005918	-0.001804	-0.063324
top.intensity.vis.hsv.s.histogram.v_avg.bin.05.051_063	31	0.946442	0.946963	0.924928	0.925688	0.869813	0.927743	0.587284	0.59893	0.622478	0.303591	0.306926	0.326969	0.918939	0.917424	0.823485	0.812879	0.590303	0.901515	0.033788	0.034545	0.038636	0.008636	0.011818	0.015606	0.085709	0.011747	0.1449	4.40206	17.1054	-0.003395	-0.000574	-0.020151
top.intensity.vis.hsv.s.histogram.v_avg.bin.06.063_076	32	0.887559	0.889166	0.869873	0.87211	0.747021	0.833397	0.768584	0.774471	0.769472	0.034395	0.07454	0.147084	0.700758	0.706667	0.650909	0.666061	0.15303	0.279394	0.287424	0.292879	0.281515	0.013182	0.012576	0.020303	0.070511	0.008606	0.241641	2.05102	51.3175	-0.001012	-0.000904	-0.031737
top.intensity.vis.hsv.s.histogram.v_avg.bin.11.127_140	33	0.935557	0.937518	0.941933	0.943977	0.857907	0.875756	0.879125	0.878949	0.875143	0.746417	0.766313	0.700115	0.891667	0.898182	0.907273	0.910909	0.479394	0.602273	0.655303	0.654545	0.633333	0.144242	0.145152	0.146515	0.071694	0.008745	0.25561	1.79874	38.2009	-0.006006	-0.004041	-0.141827
top.intensity.vis.hsv.s.stddev	34	0.975439	0.975975	0.977246	0.977712	0.944935	0.956455	0.930696	0.930854	0.926186	0.896464	0.896246	0.894476	0.993939	0.993939	0.993939	0.993939	0.937879	0.992879	0.927727	0.927879	0.892424	0.699242	0.695152	0.673636	0.1112	0.019007	0.237898	4.23059	20.3856	-0.005009	-0.001161	-0.040754
top.intensity.vis.hsv.v.histogram.s_avg.bin.06.063_076	35	0.628836	0.635595	0.637733	0.645655	0.464454	0.755414	0.487094	0.486469	0.542667	0.161899	0.159864	0.217786	0.138485	0.169091	0.134242	0.164545	0.003939	0.159848	0.028333	0.026212	0.033333	0.037576	0.039091	0.034394	0.088205	0.017245	0.170988	2.20646	32.1917	-0.001201	-0.000191	-0.0067
top.intensity.vis.hsv.v.histogram.s_avg.bin.07.076_089	36	0.925483	0.927282	0.914649	0.916822	0.826792	0.867594	0.777919	0.777894	0.780545	0.556467	0.614282	0.507921	0.858939	0.866061	0.794242	0.800758	0.326061	0.51303	0.234545	0.237727	0.230303	0.067273	0.064848	0.069545	0.12777	0.028487	0.203812	2.27781	7.67657	-0.001096	-0.000381	-0.013367
top.intensity.vis.lab.a.skewness	37	0.993097	0.993351	0.993622	0.993889	0.982365	0.985122	0.97448	0.974723	0.970039	0.958542	0.960576	0.951176	1	1	1	1	1	1	1	1	0.993182	0.993939	0.997121	0.98	0.072117	0.00744	0.157397	1.65054	38.3563	0.005409	-0.001085	-0.038084
top.texture.fluo.hsv.s.mean	38	0.991737	0.991928	0.991949	0.992145	0.96339	0.963385	0.977998	0.978198	0.974063	0.955313	0.955136	0.95305	1	1	1	1	0.999848	1	1	1	0.999545	1	1	0.998788	0.085393	0.017882	0.158001	1.88107	28.5974	0.00158	0.000715	0.025086
top.texture.fluo.hsv.v.std	39	0.921078	0.923499	0.915346	0.918211	0.831415	0.859904	-0.339869	-0.352179	-0.240888	-0.27091	-0.2651	-0.171942	0.849697	0.852879	0.802727	0.812576	0.354242	0.374545	0	0	0.000152	0	0	0	0.159489	0.038263	0.236361	2.8458	9.9876	-0.001351	-0.000676	-0.023715
top.texture.fluo.lab.a.mean	40	0.928855	0.930824	0.919482	0.921827	0.826157	0.85121	0.758144	0.758179	0.757894	0.781927	0.781673	0.77589	0.883636	0.883939	0.830455	0.837273	0.346061	0.452121	0.190606	0.194091	0.179394	0.274697	0.278788	0.275303	0.147434	0.034122	0.233092	2.39466	8.74492	-0.001954	-0.000255	-0.008956
top.texture.fluo.lab.a.std	41	0.956179	0.957596	0.945452	0.947289	0.897745	0.911879	0.307187	0.308386	0.310481	0.062643	0.126804	0.038963	0.965303	0.970303	0.924545	0.925606	0.703939	0.807424	0	0	0.001667	0	0	0.001818	0.055323	0.004043	0.128858	3.96515	49.4688	-0.004444	-0.001329	-0.046658
top.texture.fluo.lab.l.std	42	0.924091	0.926314	0.920727	0.923309	0.841376	0.86667	-0.335225	-0.346496	-0.20348	-0.069321	-0.062636	-0.046188	0.864091	0.869697	0.826212	0.831061	0.390758	0.435455	0	0	0.000152	0	0	0	0.062292	0.006806	0.110496	3.78777	49.0191	0.004533	0.000133	0.004658
top.texture.fluo.rgb.g.mean	43	0.958278	0.95891	0.959374	0.960002	0.847485	0.851199	-0.417781	-0.42629	-0.380942	-0.294994	-0.293559	-0.259645	0.991212	0.991515	0.987121	0.989242	0.190909	0.191212	0	0	0	0	0	0	0.069229	0.008689	0.224072	1.62439	37.2112	0.003979	0.002129	0.074714
top.texture.fluo.rgb.g.std	44	0.983521	0.983881	0.985123	0.985542	0.946106	0.949369	0.494571	0.49547	0.472665	0.519019	0.517676	0.493715	0.99697	0.99697	0.99697	0.99697	0.978182	1	0	0	0	0	0	0.000152	0.046693	0.00416	0.096265	2.70105	24.5169	0.001943	-0.000521	-0.018301
top.texture.fluo.xyz.x.mean	45	0.884764	0.888908	0.890223	0.894646	0.772842	0.798554	0.485032	0.483157	0.478722	0.538747	0.536559	0.518785	0.707576	0.72697	0.708636	0.730152	0.13	0.211061	0.011364	0.014091	0.008939	0.028636	0.027727	0.036667	0.090178	0.016062	0.243667	1.64094	32.6347	0.003258	0.001969	0.069129
top.texture.fluo.xyz.y.std	46	0.931466	0.933239	0.939264	0.941185	0.857437	0.872774	0.459281	0.458001	0.443854	0.51657	0.514154	0.488143	0.866364	0.872576	0.882727	0.885909	0.445303	0.501515	0	0	0.000606	0.000303	0.000303	0.006061	0.107657	0.02339	0.207901	1.70195	24.2107	0.000293	0.001012	0.035506
top.texture.vis.hsv.s.mean	47	0.595617	0.600259	0.597669	0.603418	0.479285	0.795292	0.589143	0.589728	0.603152	-0.088302	-0.080547	0.058783	0.152273	0.161818	0.141364	0.155455	0.033333	0.318636	0.105152	0.097879	0.121212	0.040455	0.036061	0.064242	0.072277	0.008425	0.274013	2.03594	50.4323	0.003149	0.002779	0.097545
top.texture.vis.lab.b.mean	48	0.633572	0.641679	0.650611	0.659648	0.557884	0.799043	0.724289	0.725509	0.724778	-0.134392	-0.126273	0.034193	0.167576	0.172273	0.167576	0.180303	0.047727	0.296364	0.25697	0.260758	0.270909	0.019697	0.018636	0.029242	0.100605	0.016308	0.182555	3.04059	30.902	-0.002053	-0.000385	-0.013527
top.texture.vis.lab.l.std	49	0.956309	0.956874	0.955584	0.956282	0.943724	0.958074	0.857912	0.857861	0.858463	0.89585	0.896015	0.897704	0.970606	0.972273	0.95803	0.961212	0.94197	0.988182	0.425909	0.426364	0.432424	0.71	0.713182	0.709545	0.101642	0.018473	0.319421	1.74165	27.8912	0.004019	0.002247	0.078867
top.texture.vis.xyz.z.mean	50	0.911315	0.914253	0.922219	0.925021	0.840336	0.868106	0.85151	0.852658	0.851396	0.669483	0.69312	0.603467	0.800606	0.806212	0.823485	0.833636	0.420303	0.490909	0.543788	0.54697	0.534545	0.075909	0.077121	0.11	0.106671	0.021257	0.302419	1.8333	36.9847	-0.001065	0.003075	0.107947

## Sheet: Table S2
		PCC between mean longitudinal accuracy and measure of roughness / convexity								p-values for correlations between mean longitudinal accuracy and measure of roughness / convexity
		roughness / jaggedness					convexity			roughness / jaggedness					convexity
	measure of variation / convexity within mean trait trajectory:	total variation (TV)	quadratic variation (QV)	RMS roughness (Rq)	kurtosis (Rku)	Coefficient of variation (CV)	mean second difference (MSD)	quadratic coefficient (QC)	mean chord deviation (MCD)	total variation (TV)	quadratic variation (QV)	RMS roughness (Rq)	kurtosis (Rku)	Coefficient of variation (CV)	mean second difference (MSD)	quadratic coefficient (QC)	mean chord deviation (MCD)
Pearson correlation
mean longitudinal prediction accuracy (Pearson)	RR-BLUP (with 1st TP)	-0.0329794	-0.00756265	-0.167355	0.14846	-0.058877	-0.051781	-0.157247	-0.157247	0.82	0.958	0.245	0.304	0.685	0.721	0.275	0.275
	MegaLMM.CV1 (with 1st TP)	-0.0317933	-0.00585474	-0.167098	0.147472	-0.0595836	-0.0530912	-0.158281	-0.158281	0.827	0.968	0.246	0.307	0.681	0.714	0.272	0.272
	RR-BLUP (without 1st TP)	-0.00439073	0.0152897	-0.14333	0.142162	-0.0758777	-0.038365	-0.162933	-0.162933	0.976	0.916	0.321	0.325	0.6	0.791	0.258	0.258
	MegaLMM-CV1 (without 1st TP)	-0.00286622	0.0173595	-0.143106	0.140823	-0.0766152	-0.0397547	-0.164106	-0.164106	0.984	0.905	0.321	0.329	0.597	0.784	0.255	0.255
	MegaLMM-CV2.1	-0.0692669	-0.0449687	-0.187744	0.11163	-0.0340679	-0.0222811	-0.153972	-0.153972	0.633	0.756	0.192	0.44	0.814	0.878	0.286	0.286
	MegaLMM-CV2.2	-0.161191	-0.142145	-0.269414	0.0743252	0.0390108	-0.0443602	-0.161526	-0.161526	0.263	0.325	0.0585	0.608	0.788	0.76	0.262	0.262
	dynamicGP-RR.BLUP (iterative)	-0.0357191	-0.0463649	0.0366172	0.0594151	-0.0367039	-0.156695	-0.0888798	-0.0888798	0.805	0.749	0.801	0.682	0.8	0.277	0.539	0.539
	dynamicGP-MegaLMM (iterative)	-0.0371474	-0.0483461	0.0367372	0.0598282	-0.0368374	-0.158283	-0.0900684	-0.0900684	0.798	0.739	0.8	0.68	0.8	0.272	0.534	0.534
	dynamicGP-MegaLMM+TP1 (iterative)	-0.0279406	-0.0388505	0.0324998	0.0644944	-0.0357706	-0.154143	-0.0898494	-0.0898494	0.847	0.789	0.823	0.656	0.805	0.285	0.535	0.535
	dynamicGP-RR-BLUP (recursive)	-0.0632854	-0.0246027	-0.144158	0.167221	-0.0535433	-0.061822	-0.0481189	-0.0481189	0.662	0.865	0.318	0.246	0.712	0.67	0.74	0.74
	dynamicGP-MegaLMM (recursive)	-0.0593018	-0.0221289	-0.144472	0.176674	-0.0561926	-0.0649261	-0.0476558	-0.0476558	0.682	0.879	0.317	0.22	0.698	0.654	0.742	0.742
	dynamicGP-MegaLMM+TP1 (recursive)	-0.0599741	-0.0256885	-0.13986	0.150139	-0.0505081	-0.0680861	-0.0566031	-0.0566031	0.679	0.859	0.333	0.298	0.728	0.638	0.696	0.696
proportion of significant correlations (Pearson)	RR-BLUP (with 1st TP)	-0.0228932	-0.0111011	-0.155266	0.173739	-0.0583556	-0.0214207	-0.140247	-0.140247	0.875	0.939	0.282	0.228	0.687	0.883	0.331	0.331
	MegaLMM.CV1 (with 1st TP)	-0.0254913	-0.0122835	-0.156954	0.170358	-0.0592112	-0.0243832	-0.142973	-0.142973	0.861	0.933	0.276	0.237	0.683	0.867	0.322	0.322
	RR-BLUP (without 1st TP)	-0.00641545	-0.00144215	-0.131434	0.162493	-0.0609429	-0.0129636	-0.149243	-0.149243	0.965	0.992	0.363	0.26	0.674	0.929	0.301	0.301
	MegaLMM-CV1 (without 1st TP)	-0.00615584	0.000706279	-0.12751	0.157497	-0.0614491	-0.0142347	-0.150681	-0.150681	0.966	0.996	0.378	0.275	0.672	0.922	0.296	0.296
	MegaLMM-CV2.1	-0.122014	-0.0921417	-0.229284	0.0564417	0.0343988	-0.043382	-0.152359	-0.152359	0.399	0.525	0.109	0.697	0.813	0.765	0.291	0.291
	MegaLMM-CV2.2	-0.184655	-0.159204	-0.259001	0.107158	0.0574903	-0.0588093	-0.168867	-0.168867	0.199	0.269	0.0693	0.459	0.692	0.685	0.241	0.241
	dynamicGP-RR.BLUP (iterative)	-0.0583399	-0.0770842	-0.0653095	0.116308	-0.0316818	-0.10984	-0.145348	-0.145348	0.687	0.595	0.652	0.421	0.827	0.448	0.314	0.314
	dynamicGP-MegaLMM (iterative)	-0.0584612	-0.0766994	-0.0665909	0.117308	-0.0309164	-0.11117	-0.144708	-0.144708	0.687	0.597	0.646	0.417	0.831	0.442	0.316	0.316
	dynamicGP-MegaLMM+TP1 (iterative)	-0.0654087	-0.0830407	-0.0661299	0.113985	-0.0136458	-0.0830792	-0.13135	-0.13135	0.652	0.566	0.648	0.431	0.925	0.566	0.363	0.363
	dynamicGP-RR-BLUP (recursive)	-0.0558183	-0.0541502	-0.136536	0.121561	-0.0869759	-0.0351972	-0.0730887	-0.0730887	0.7	0.709	0.344	0.4	0.548	0.808	0.614	0.614
	dynamicGP-MegaLMM (recursive)	-0.0552088	-0.0537545	-0.135165	0.119639	-0.0868014	-0.0342066	-0.0743976	-0.0743976	0.703	0.711	0.349	0.408	0.549	0.814	0.608	0.608
	dynamicGP-MegaLMM+TP1 (recursive)	-0.0610483	-0.057163	-0.135083	0.120211	-0.0745689	-0.027786	-0.058043	-0.058043	0.674	0.693	0.35	0.406	0.607	0.848	0.689	0.689
Spearman rank correlation
proportion of significant correlations (Spearman)	RR-BLUP (with 1st TP)	-0.117503	-0.0904202	-0.33599	0.144682	-0.183866	-0.0307803	-0.150156	-0.150156	0.415	0.531	0.0175	0.315	0.201	0.832	0.297	0.297
	MegaLMM.CV1 (with 1st TP)	-0.123073	-0.0959904	-0.336471	0.142185	-0.18521	-0.0501801	-0.158511	-0.158511	0.393	0.506	0.0173	0.324	0.197	0.729	0.271	0.271
	RR-BLUP (without 1st TP)	-0.11587	-0.0847539	-0.306891	0.109244	-0.192893	-0.0153181	-0.163121	-0.163121	0.422	0.557	0.0306	0.449	0.179	0.916	0.257	0.257
	MegaLMM-CV1 (without 1st TP)	-0.121729	-0.0884994	-0.300456	0.102905	-0.197215	-0.0180072	-0.170324	-0.170324	0.399	0.54	0.0344	0.476	0.169	0.901	0.236	0.236
	MegaLMM-CV2.1	-0.177143	-0.15467	-0.326098	0.09503	-0.103481	0.0322209	-0.137959	-0.137959	0.218	0.283	0.0213	0.51	0.473	0.824	0.338	0.338
	MegaLMM-CV2.2	-0.138343	-0.122785	-0.292293	0.0913806	-0.122689	0.027515	-0.141801	-0.141801	0.337	0.394	0.0398	0.527	0.395	0.849	0.325	0.325
	dynamicGP-RR.BLUP (iterative)	0.0214646	0.047491	-0.0107083	0.0421128	-0.197887	-0.0833133	-0.107323	-0.107323	0.882	0.743	0.941	0.771	0.168	0.564	0.457	0.457
	dynamicGP-MegaLMM (iterative)	0.022521	0.0470108	-0.017431	0.0497959	-0.2097	-0.0898439	-0.113373	-0.113373	0.876	0.745	0.904	0.731	0.144	0.534	0.432	0.432
	dynamicGP-MegaLMM+TP1 (iterative)	0.0437455	0.0729412	-0.00206483	0.0493157	-0.20922	-0.0991597	-0.100888	-0.100888	0.762	0.614	0.989	0.733	0.144	0.492	0.485	0.485
	dynamicGP-RR-BLUP (recursive)	-0.022521	0.0415366	-0.158896	0.0695798	-0.270204	-0.0451861	-0.0472989	-0.0472989	0.876	0.774	0.27	0.63	0.058	0.755	0.744	0.744
	dynamicGP-MegaLMM (recursive)	-0.0195438	0.042401	-0.159088	0.0886915	-0.279136	-0.0476831	-0.0551741	-0.0551741	0.893	0.769	0.269	0.539	0.05	0.742	0.703	0.703
	dynamicGP-MegaLMM+TP1 (recursive)	-0.0318367	0.0351981	-0.142953	0.0572869	-0.243217	-0.0459544	-0.030108	-0.030108	0.826	0.808	0.321	0.692	0.0888	0.751	0.835	0.835
proportion of significant correlations (Spearman)	RR-BLUP (with 1st TP)	-0.158408	-0.139328	-0.299563	0.0807421	-0.141299	-0.0279233	-0.12664	-0.12664	0.272	0.335	0.0346	0.577	0.328	0.847	0.381	0.381
	MegaLMM.CV1 (with 1st TP)	-0.151295	-0.134474	-0.294468	0.0693517	-0.150526	-0.034796	-0.127313	-0.127313	0.294	0.352	0.0379	0.632	0.297	0.81	0.378	0.378
	RR-BLUP (without 1st TP)	-0.128226	-0.10631	-0.269909	0.0628635	-0.147595	-0.0322968	-0.148844	-0.148844	0.375	0.462	0.058	0.665	0.306	0.824	0.302	0.302
	MegaLMM-CV1 (without 1st TP)	-0.13226	-0.107221	-0.261973	0.0471945	-0.15158	-0.0501262	-0.158501	-0.158501	0.36	0.459	0.0661	0.745	0.293	0.73	0.272	0.272
	MegaLMM-CV2.1	-0.114673	-0.0936397	-0.26925	0.0838916	-0.136906	0.00984417	-0.170424	-0.170424	0.428	0.518	0.0586	0.562	0.343	0.946	0.237	0.237
	MegaLMM-CV2.2	-0.128817	-0.107852	-0.263067	0.116988	-0.162091	-0.0227437	-0.180363	-0.180363	0.373	0.456	0.0649	0.418	0.261	0.875	0.21	0.21
	dynamicGP-RR.BLUP (iterative)	-0.0131048	0.027757	0.0503397	0.036026	-0.138882	-0.0921686	-0.107691	-0.107691	0.928	0.848	0.728	0.804	0.336	0.524	0.457	0.457
	dynamicGP-MegaLMM (iterative)	-0.0131048	0.0282405	0.0499529	0.033318	-0.13627	-0.0948766	-0.106724	-0.106724	0.928	0.846	0.73	0.818	0.345	0.512	0.461	0.461
	dynamicGP-MegaLMM+TP1 (iterative)	-0.0239308	0.0164344	0.0043729	0.0774147	-0.124988	-0.0975012	-0.100721	-0.100721	0.869	0.91	0.976	0.593	0.387	0.501	0.486	0.486
	dynamicGP-RR-BLUP (recursive)	-0.0373516	0.0293581	-0.0710698	0.0671941	-0.130949	-0.0218005	0.0125474	0.0125474	0.797	0.84	0.624	0.643	0.365	0.881	0.931	0.931
	dynamicGP-MegaLMM (recursive)	-0.0429895	0.0259194	-0.0619938	0.0682802	-0.124133	-0.0491308	-0.00469064	-0.00469064	0.767	0.858	0.669	0.638	0.39	0.735	0.974	0.974
	dynamicGP-MegaLMM+TP1 (recursive)	-0.0459041	0.0152532	-0.0670277	0.0648624	-0.13343	-0.0670277	-0.0210274	-0.0210274	0.752	0.916	0.644	0.655	0.356	0.644	0.885	0.885

## Sheet: Table S3
Aggregated by matrix and element							Aggregated by matrix						Aggregated by method					Aggregated by matrix vs. MegaLMM+TP1
element	matrix	MegaLMM_mean	rrBLUP_mean	MegaLMM_sd	rrBLUP_sd	adjusted p.value	matrix	MegaLMM_mean	rrBLUP_mean	MegaLMM_sd	rrBLUP_sd	adjusted p.value	MegaLMM_mean	rrBLUP_mean	MegaLMM_sd	rrBLUP_sd	adjusted p.value	matrix	method 1	method 2	adjusted p.value
SV1_-_-_SV1	Ã	0.254955	0.29208	0.095263	0.0959469	0.000120703	Ã	0.254173	0.26443	0.137889	0.139937	0.139981	0.2372	0.2305	0.1683	0.1699	4.2816e-06	R	MegaLMM+TP1	MegaLMM	1.13324e-83
SV1_-_-_SV2	Ã	0.238509	0.260539	0.113418	0.10724	0.0466214	Q	0.0677759	0.0816338	0.128416	0.109712	0.0204309						R	RR-BLUP	MegaLMM+TP1	2.65265e-95
SV2_-_-_SV1	Ã	0.135914	0.118619	0.100454	0.0929398	0.0746771	R	0.29328	0.277476	0.122038	0.125387	0.0107227						Φ	MegaLMM+TP1	MegaLMM	5.86732e-76
SV2_-_-_SV2	Ã	0.387316	0.38648	0.110415	0.110265	0.93966	U	0.32516	0.325181	0.153047	0.155389	0.992099						Φ	RR-BLUP	MegaLMM+TP1	9.45814e-172
SV1_-_-_SV1	Q	0.000976767	0.0435349	0.118083	0.100384	0.000120604	V	0.216137	0.204858	0.140487	0.143736	0.000388473
SV1_-_-_SV2	Q	0.134466	0.119733	0.101009	0.105687	0.15487	Σ	0.40701	0.415755	0.101309	0.100953	0.221719
SV2_-_-_SV1	Q	0.134485	0.119733	0.101021	0.105687	0.154359	Φ	0.15869	0.144167	0.149479	0.143765	2.5872e-12
SV2_-_-_SV2	Q	0.00117534	0.0435349	0.118216	0.100384	0.000130864
SV1_-_-_SV1	R	0.248586	0.215196	0.0979311	0.0902611	0.00043845
SV1_-_-_SV2	R	0.320448	0.3294	0.108307	0.105805	0.403592
SV2_-_-_SV1	R	0.23387	0.20622	0.112076	0.110459	0.0133661
SV2_-_-_SV2	R	0.370214	0.359089	0.116919	0.114788	0.337538
SV1_-_-_side.geometry.vis.hull.points	U	0.442194	0.446372	0.0916741	0.092098	0.748172
SV1_-_-_side.geometry.vis.leaf.curvature.avg	U	0.29135	0.308964	0.107815	0.11045	0.255154
SV1_-_-_side.texture.fluo.hsv.h.std	U	0.515535	0.522158	0.0695311	0.0742722	0.515842
SV1_-_-_side.texture.fluo.lab.a.std	U	0.332587	0.326974	0.092986	0.0899773	0.664887
SV1_-_-_side.texture.fluo.lab.b.std	U	0.318049	0.321761	0.090072	0.0863458	0.766393
SV1_-_-_side.texture.fluo.lab.l.std	U	0.317311	0.320285	0.0900885	0.0863189	0.811828
SV1_-_-_side.texture.vis.hsv.h.mean	U	0.559074	0.575735	0.0689612	0.0682126	0.0874286
SV1_-_-_side.texture.vis.hsv.s.mean	U	0.45398	0.479726	0.0822283	0.0767527	0.0231411
SV1_-_-_side.texture.vis.lab.a.mean	U	0.509968	0.522561	0.0753011	0.0744288	0.235716
SV1_-_-_side.texture.vis.lab.a.std	U	0.415522	0.387865	0.0833349	0.0876697	0.0232833
SV1_-_-_side.texture.vis.lab.b.mean	U	0.486939	0.512544	0.0796059	0.0762656	0.0212153
SV1_-_-_side.texture.vis.lab.l.std	U	0.477105	0.457226	0.0828072	0.0839795	0.0934611
SV1_-_-_side.texture.vis.rgb.b.std	U	0.389184	0.387036	0.0797979	0.0772948	0.846888
SV1_-_-_side.texture.vis.rgb.r.std	U	0.453777	0.443055	0.0894745	0.0884827	0.395212
SV1_-_-_top.geometry.fluo.hull.points	U	0.365147	0.343191	0.0812484	0.0765588	0.0506154
SV1_-_-_top.geometry.vis.leaf.curvature.avg	U	0.36794	0.379436	0.100883	0.095315	0.408463
SV1_-_-_top.intensity.fluo.hsv.v.skewness	U	0.367686	0.371384	0.0712669	0.0781103	0.72689
SV1_-_-_top.intensity.fluo.intensity.phenol.mean	U	0.321907	0.353125	0.0993181	0.0896191	0.0206182
SV1_-_-_top.intensity.vis.hsv.h.histogram.s_avg.bin.04.038_051	U	0.418939	0.401786	0.0847594	0.0864259	0.158056
SV1_-_-_top.intensity.vis.hsv.h.histogram.s_avg.bin.05.051_063	U	0.399043	0.417138	0.092245	0.0889165	0.159433
SV1_-_-_top.intensity.vis.hsv.h.histogram.s_avg.bin.07.076_089	U	0.309706	0.313525	0.0994891	0.0985448	0.785308
SV1_-_-_top.intensity.vis.hsv.h.histogram.s_avg.bin.11.127_140	U	0.452863	0.461729	0.0907228	0.0834192	0.472745
SV1_-_-_top.intensity.vis.hsv.h.histogram.v_avg.bin.04.038_051	U	0.308142	0.312712	0.0960099	0.0917427	0.731105
SV1_-_-_top.intensity.vis.hsv.h.histogram.v_avg.bin.06.063_076	U	0.438233	0.44508	0.0852855	0.0873799	0.575575
SV1_-_-_top.intensity.vis.hsv.h.histogram.v_avg.bin.07.076_089	U	0.448363	0.439841	0.0771498	0.0806036	0.445931
SV1_-_-_top.intensity.vis.hsv.h.red2green	U	0.444272	0.449418	0.0804463	0.0800882	0.65083
SV1_-_-_top.intensity.vis.hsv.h.skewness	U	0.487481	0.480824	0.0824769	0.0755917	0.552521
SV1_-_-_top.intensity.vis.hsv.normalized.h.histogram.bin.13.153_165	U	0.449808	0.460981	0.0844829	0.0808358	0.340464
SV1_-_-_top.intensity.vis.hsv.normalized.v.histogram.bin.03.025_038	U	0.444145	0.429752	0.106155	0.104439	0.334959
SV1_-_-_top.intensity.vis.hsv.normalized.v.histogram.bin.07.076_089	U	0.275553	0.286698	0.0881543	0.0853629	0.364856
SV1_-_-_top.intensity.vis.hsv.s.histogram.v_avg.bin.05.051_063	U	0.469099	0.469866	0.0794097	0.082014	0.946473
SV1_-_-_top.intensity.vis.hsv.s.histogram.v_avg.bin.06.063_076	U	0.420038	0.408429	0.0829674	0.0867075	0.334551
SV1_-_-_top.intensity.vis.hsv.s.histogram.v_avg.bin.11.127_140	U	0.47875	0.475555	0.0885063	0.0941092	0.804934
SV1_-_-_top.intensity.vis.hsv.s.stddev	U	0.486677	0.482013	0.0755057	0.0741382	0.659872
SV1_-_-_top.intensity.vis.hsv.v.histogram.s_avg.bin.06.063_076	U	0.420149	0.409723	0.0765811	0.0815799	0.352556
SV1_-_-_top.intensity.vis.hsv.v.histogram.s_avg.bin.07.076_089	U	0.342482	0.330794	0.0886584	0.0905361	0.357471
SV1_-_-_top.intensity.vis.lab.a.skewness	U	0.292735	0.306826	0.100252	0.0955457	0.31018
SV1_-_-_top.texture.fluo.hsv.s.mean	U	0.435943	0.44617	0.102247	0.0993124	0.47393
SV1_-_-_top.texture.fluo.hsv.v.std	U	0.309713	0.296968	0.0892079	0.0863588	0.30592
SV1_-_-_top.texture.fluo.lab.a.mean	U	0.362413	0.365497	0.0863702	0.0872876	0.801964
SV1_-_-_top.texture.fluo.lab.a.std	U	0.291939	0.279255	0.0906491	0.0883094	0.317442
SV1_-_-_top.texture.fluo.lab.l.std	U	0.309722	0.296357	0.0895043	0.0856419	0.281976
SV1_-_-_top.texture.fluo.rgb.g.mean	U	0.323676	0.357902	0.0988523	0.0891599	0.0108737
SV1_-_-_top.texture.fluo.rgb.g.std	U	0.358029	0.381825	0.105865	0.0993518	0.102788
SV1_-_-_top.texture.fluo.xyz.x.mean	U	0.357274	0.356712	0.0841371	0.0846014	0.962447
SV1_-_-_top.texture.fluo.xyz.y.std	U	0.326727	0.316682	0.0880424	0.0869715	0.41795
SV1_-_-_top.texture.vis.hsv.s.mean	U	0.526771	0.547813	0.0736638	0.076225	0.0485281
SV1_-_-_top.texture.vis.lab.b.mean	U	0.483787	0.486395	0.0790383	0.0823449	0.819513
SV1_-_-_top.texture.vis.lab.l.std	U	0.425823	0.440005	0.0973181	0.101425	0.314244
SV1_-_-_top.texture.vis.xyz.z.mean	U	0.425046	0.433186	0.0821121	0.0808818	0.480872
SV2_-_-_side.geometry.vis.hull.points	U	0.281953	0.281909	0.104048	0.104384	0.997606
SV2_-_-_side.geometry.vis.leaf.curvature.avg	U	0.259931	0.305319	0.101943	0.0975587	0.00151488
SV2_-_-_side.texture.fluo.hsv.h.std	U	0.236547	0.234038	0.133352	0.117303	0.887797
SV2_-_-_side.texture.fluo.lab.a.std	U	0.246408	0.27266	0.0920044	0.0925832	0.045653
SV2_-_-_side.texture.fluo.lab.b.std	U	0.249745	0.284399	0.0978804	0.101133	0.0146619
SV2_-_-_side.texture.fluo.lab.l.std	U	0.260889	0.289786	0.082596	0.0916509	0.0201685
SV2_-_-_side.texture.vis.hsv.h.mean	U	0.312416	0.308664	0.100987	0.102634	0.794666
SV2_-_-_side.texture.vis.hsv.s.mean	U	0.180663	0.173946	0.121929	0.105671	0.677641
SV2_-_-_side.texture.vis.lab.a.mean	U	0.351558	0.359146	0.11729	0.109338	0.6366
SV2_-_-_side.texture.vis.lab.a.std	U	0.173767	0.150564	0.104386	0.0963473	0.103982
SV2_-_-_side.texture.vis.lab.b.mean	U	0.231068	0.219275	0.130316	0.11501	0.498251
SV2_-_-_side.texture.vis.lab.l.std	U	0.31805	0.365013	0.107479	0.105348	0.00207524
SV2_-_-_side.texture.vis.rgb.b.std	U	0.319586	0.330857	0.102657	0.102218	0.437492
SV2_-_-_side.texture.vis.rgb.r.std	U	0.207156	0.254391	0.115535	0.110006	0.00344261
SV2_-_-_top.geometry.fluo.hull.points	U	0.170201	0.155819	0.0886682	0.0814288	0.233638
SV2_-_-_top.geometry.vis.leaf.curvature.avg	U	0.377871	0.418352	0.081876	0.0753716	0.000351086
SV2_-_-_top.intensity.fluo.hsv.v.skewness	U	0.25829	0.248564	0.126399	0.11922	0.576293
SV2_-_-_top.intensity.fluo.intensity.phenol.mean	U	0.309777	0.291868	0.100629	0.0927205	0.192134
SV2_-_-_top.intensity.vis.hsv.h.histogram.s_avg.bin.04.038_051	U	0.251913	0.24308	0.105844	0.100442	0.545658
SV2_-_-_top.intensity.vis.hsv.h.histogram.s_avg.bin.05.051_063	U	0.240612	0.281812	0.130687	0.11387	0.0184123
SV2_-_-_top.intensity.vis.hsv.h.histogram.s_avg.bin.07.076_089	U	0.0623839	0.0264111	0.0931064	0.0878032	0.00543725
SV2_-_-_top.intensity.vis.hsv.h.histogram.s_avg.bin.11.127_140	U	0.0482942	-0.00191043	0.116838	0.114915	0.00249207
SV2_-_-_top.intensity.vis.hsv.h.histogram.v_avg.bin.04.038_051	U	0.387895	0.364297	0.0989397	0.104068	0.101888
SV2_-_-_top.intensity.vis.hsv.h.histogram.v_avg.bin.06.063_076	U	0.19861	0.150759	0.14508	0.113657	0.0101275
SV2_-_-_top.intensity.vis.hsv.h.histogram.v_avg.bin.07.076_089	U	0.476504	0.469784	0.0972362	0.0953951	0.62232
SV2_-_-_top.intensity.vis.hsv.h.red2green	U	0.0924655	0.0872258	0.106254	0.0998741	0.719739
SV2_-_-_top.intensity.vis.hsv.h.skewness	U	0.113532	0.124065	0.104949	0.0863774	0.439309
SV2_-_-_top.intensity.vis.hsv.normalized.h.histogram.bin.13.153_165	U	0.229998	0.21214	0.107078	0.0994143	0.223081
SV2_-_-_top.intensity.vis.hsv.normalized.v.histogram.bin.03.025_038	U	0.312253	0.304824	0.110335	0.0981802	0.615554
SV2_-_-_top.intensity.vis.hsv.normalized.v.histogram.bin.07.076_089	U	0.15498	0.168594	0.0956087	0.0866693	0.29271
SV2_-_-_top.intensity.vis.hsv.s.histogram.v_avg.bin.05.051_063	U	0.459626	0.453308	0.0924694	0.0907745	0.626422
SV2_-_-_top.intensity.vis.hsv.s.histogram.v_avg.bin.06.063_076	U	0.470839	0.462293	0.0959361	0.0945962	0.526601
SV2_-_-_top.intensity.vis.hsv.s.histogram.v_avg.bin.11.127_140	U	0.227604	0.17841	0.105679	0.0994459	0.000843343
SV2_-_-_top.intensity.vis.hsv.s.stddev	U	0.0876112	0.0592822	0.139554	0.114138	0.117699
SV2_-_-_top.intensity.vis.hsv.v.histogram.s_avg.bin.06.063_076	U	0.296356	0.321806	0.0919062	0.0906293	0.0500377
SV2_-_-_top.intensity.vis.hsv.v.histogram.s_avg.bin.07.076_089	U	0.265867	0.259888	0.131158	0.10097	0.718346
SV2_-_-_top.intensity.vis.lab.a.skewness	U	0.0661196	0.0390577	0.0880614	0.0826494	0.0261531
SV2_-_-_top.texture.fluo.hsv.s.mean	U	0.0528703	0.0374773	0.0922512	0.0816659	0.213003
SV2_-_-_top.texture.fluo.hsv.v.std	U	0.253458	0.241161	0.101291	0.102953	0.395569
SV2_-_-_top.texture.fluo.lab.a.mean	U	0.269359	0.262734	0.089863	0.0947859	0.612578
SV2_-_-_top.texture.fluo.lab.a.std	U	0.241782	0.222412	0.0939727	0.097242	0.153612
SV2_-_-_top.texture.fluo.lab.l.std	U	0.260215	0.251729	0.102856	0.103202	0.560937
SV2_-_-_top.texture.fluo.rgb.g.mean	U	0.309206	0.293192	0.103519	0.0937811	0.252983
SV2_-_-_top.texture.fluo.rgb.g.std	U	0.292776	0.327008	0.122389	0.107013	0.036496
SV2_-_-_top.texture.fluo.xyz.x.mean	U	0.253084	0.241328	0.105495	0.0938592	0.406083
SV2_-_-_top.texture.fluo.xyz.y.std	U	0.230258	0.216772	0.109501	0.100904	0.366211
SV2_-_-_top.texture.vis.hsv.s.mean	U	0.280884	0.323506	0.0842904	0.0779647	0.000267148
SV2_-_-_top.texture.vis.lab.b.mean	U	0.388743	0.381377	0.107903	0.115554	0.641797
SV2_-_-_top.texture.vis.lab.l.std	U	0.0802627	0.0649091	0.130138	0.106745	0.36278
SV2_-_-_top.texture.vis.xyz.z.mean	U	0.305121	0.257954	0.131207	0.123615	0.00956813
t1_-_-_SV1	V	0.3108	0.328152	0.0952726	0.0958821	0.200738
t1_-_-_SV2	V	0.279148	0.263148	0.090135	0.0982618	0.23161
t10_-_-_SV1	V	0.162044	0.195321	0.114304	0.10477	0.0330753
t10_-_-_SV2	V	0.221825	0.207772	0.116998	0.118847	0.400455
t11_-_-_SV1	V	0.121668	0.156637	0.11792	0.116307	0.0359999
t11_-_-_SV2	V	0.21306	0.193133	0.112586	0.111602	0.210223
t12_-_-_SV1	V	0.164394	0.199354	0.11957	0.108833	0.0317992
t12_-_-_SV2	V	0.212675	0.188886	0.107443	0.105708	0.116088
t13_-_-_SV1	V	0.317398	0.332069	0.0935975	0.0946113	0.271661
t13_-_-_SV2	V	0.0713604	0.0206003	0.100603	0.0851461	0.000158559
t14_-_-_SV1	V	0.314524	0.309814	0.0850713	0.0870803	0.699239
t14_-_-_SV2	V	0.0814876	0.0628739	0.0995693	0.0888854	0.164704
t15_-_-_SV1	V	0.327637	0.317327	0.0860774	0.101349	0.439046
t15_-_-_SV2	V	0.0545386	0.0331451	0.107926	0.0863771	0.123312
t16_-_-_SV1	V	0.307414	0.277635	0.083839	0.10106	0.0244136
t16_-_-_SV2	V	0.0466428	0.0157265	0.112939	0.0922976	0.035282
t17_-_-_SV1	V	0.302131	0.260221	0.0755487	0.0828484	0.000242804
t17_-_-_SV2	V	0.0825968	0.0606078	0.0918668	0.077508	0.068839
t18_-_-_SV1	V	0.329689	0.313285	0.082308	0.0869699	0.172248
t18_-_-_SV2	V	0.0821412	0.0534358	0.0948942	0.0820245	0.0231616
t19_-_-_SV1	V	0.326015	0.328912	0.0913866	0.0899298	0.821468
t19_-_-_SV2	V	0.0998595	0.0830143	0.0962605	0.0865956	0.194773
t2_-_-_SV1	V	0.3324	0.35315	0.100263	0.10138	0.147167
t2_-_-_SV2	V	0.248602	0.219049	0.0894419	0.0960827	0.0254643
t20_-_-_SV1	V	0.315446	0.309753	0.0920426	0.0938567	0.665456
t20_-_-_SV2	V	0.13049	0.127124	0.10167	0.0894108	0.803936
t3_-_-_SV1	V	0.342344	0.355339	0.105389	0.0994468	0.370886
t3_-_-_SV2	V	0.205926	0.167767	0.0823234	0.0868995	0.001666
t4_-_-_SV1	V	0.316272	0.299719	0.103762	0.106028	0.26585
t4_-_-_SV2	V	0.130983	0.0831952	0.0848133	0.084016	8.84144e-05
t5_-_-_SV1	V	0.335493	0.335012	0.0792497	0.09157	0.968368
t5_-_-_SV2	V	0.0726342	0.0491459	0.0944309	0.0826728	0.0627542
t6_-_-_SV1	V	0.342742	0.333273	0.0825186	0.0882775	0.434186
t6_-_-_SV2	V	0.0894159	0.061631	0.0952811	0.0845405	0.0303418
t7_-_-_SV1	V	0.331475	0.314506	0.0807022	0.0889975	0.159402
t7_-_-_SV2	V	0.141726	0.128865	0.111406	0.0968423	0.38465
t8_-_-_SV1	V	0.295777	0.269811	0.0931857	0.0933616	0.050416
t8_-_-_SV2	V	0.166238	0.163415	0.113884	0.0971486	0.850618
t9_-_-_SV1	V	0.184864	0.198098	0.0988004	0.0941033	0.333262
t9_-_-_SV2	V	0.233605	0.224382	0.124312	0.123777	0.599651
SV1_-_-_SV1	Σ	0.464295	0.475162	0.0801832	0.0798213	0.175166
SV2_-_-_SV2	Σ	0.349725	0.356349	0.0869088	0.0834821	0.437386
side.geometry.vis.hull.points_-_-_SV1	Φ	0.286108	0.258456	0.104611	0.117366	0.0801575
side.geometry.vis.hull.points_-_-_SV2	Φ	0.112711	0.133623	0.105648	0.0972939	0.146967
side.geometry.vis.leaf.curvature.avg_-_-_SV1	Φ	0.160192	0.116693	0.0965389	0.0965232	0.00167411
side.geometry.vis.leaf.curvature.avg_-_-_SV2	Φ	0.0252795	0.103938	0.102061	0.104839	2.13134e-07
side.texture.fluo.hsv.h.std_-_-_SV1	Φ	0.0504124	0.0356503	0.124341	0.10359	0.362798
side.texture.fluo.hsv.h.std_-_-_SV2	Φ	0.204352	0.168253	0.104134	0.100475	0.0134251
side.texture.fluo.lab.a.std_-_-_SV1	Φ	0.165133	0.161435	0.121617	0.0993856	0.814108
side.texture.fluo.lab.a.std_-_-_SV2	Φ	0.130257	0.129733	0.0940028	0.0899575	0.967861
side.texture.fluo.lab.b.std_-_-_SV1	Φ	0.120739	0.0893297	0.13248	0.10959	0.0692329
side.texture.fluo.lab.b.std_-_-_SV2	Φ	0.173009	0.162686	0.0919327	0.0954642	0.436994
side.texture.fluo.lab.l.std_-_-_SV1	Φ	0.162227	0.159328	0.114645	0.0971048	0.847172
side.texture.fluo.lab.l.std_-_-_SV2	Φ	0.151055	0.132079	0.0947074	0.0895095	0.146918
side.texture.vis.hsv.h.mean_-_-_SV1	Φ	0.406894	0.35131	0.133888	0.122983	0.00254074
side.texture.vis.hsv.h.mean_-_-_SV2	Φ	0.288683	0.250306	0.093483	0.0929433	0.00401251
side.texture.vis.hsv.s.mean_-_-_SV1	Φ	-0.0319289	-0.00778884	0.112398	0.107105	0.121581
side.texture.vis.hsv.s.mean_-_-_SV2	Φ	0.1788	0.167519	0.112889	0.108405	0.471895
side.texture.vis.lab.a.mean_-_-_SV1	Φ	0.0600153	0.0506906	0.119118	0.100238	0.549885
side.texture.vis.lab.a.mean_-_-_SV2	Φ	0.282968	0.251929	0.107191	0.103503	0.0385287
side.texture.vis.lab.a.std_-_-_SV1	Φ	0.189869	0.131878	0.11699	0.110923	0.000406425
side.texture.vis.lab.a.std_-_-_SV2	Φ	0.209148	0.193647	0.106398	0.101624	0.293391
side.texture.vis.lab.b.mean_-_-_SV1	Φ	0.0315272	0.040377	0.110594	0.111337	0.573437
side.texture.vis.lab.b.mean_-_-_SV2	Φ	0.0315151	0.0193345	0.102214	0.106092	0.409338
side.texture.vis.lab.l.std_-_-_SV1	Φ	0.121825	0.0617366	0.103649	0.104731	6.57982e-05
side.texture.vis.lab.l.std_-_-_SV2	Φ	0.244036	0.25461	0.109338	0.112275	0.500658
side.texture.vis.rgb.b.std_-_-_SV1	Φ	0.226133	0.178342	0.104984	0.0978571	0.0010361
side.texture.vis.rgb.b.std_-_-_SV2	Φ	0.288736	0.292132	0.10492	0.108558	0.822276
side.texture.vis.rgb.r.std_-_-_SV1	Φ	0.0512156	-0.0169441	0.116602	0.120376	6.86947e-05
side.texture.vis.rgb.r.std_-_-_SV2	Φ	0.126052	0.142535	0.108878	0.116902	0.303422
top.geometry.fluo.hull.points_-_-_SV1	Φ	0.230572	0.223115	0.103184	0.100197	0.604681
top.geometry.fluo.hull.points_-_-_SV2	Φ	0.0663122	0.0342125	0.0926647	0.0971	0.0177129
top.geometry.vis.leaf.curvature.avg_-_-_SV1	Φ	0.375058	0.418907	0.102528	0.0980651	0.00228474
top.geometry.vis.leaf.curvature.avg_-_-_SV2	Φ	0.293869	0.316419	0.100656	0.0870783	0.0917853
top.intensity.fluo.hsv.v.skewness_-_-_SV1	Φ	0.0455033	0.0796024	0.109115	0.103045	0.0241581
top.intensity.fluo.hsv.v.skewness_-_-_SV2	Φ	0.176593	0.154597	0.108233	0.108188	0.152215
top.intensity.fluo.intensity.phenol.mean_-_-_SV1	Φ	0.15345	0.127044	0.110995	0.0990118	0.0773785
top.intensity.fluo.intensity.phenol.mean_-_-_SV2	Φ	0.243695	0.236267	0.0980376	0.0954259	0.587774
top.intensity.vis.hsv.h.histogram.s_avg.bin.04.038_051_-_-_SV1	Φ	0.41703	0.40552	0.080474	0.0888654	0.338229
top.intensity.vis.hsv.h.histogram.s_avg.bin.04.038_051_-_-_SV2	Φ	0.0364836	0.0404164	0.116027	0.104071	0.801055
top.intensity.vis.hsv.h.histogram.s_avg.bin.05.051_063_-_-_SV1	Φ	-0.00280694	-0.0110934	0.115385	0.101185	0.589841
top.intensity.vis.hsv.h.histogram.s_avg.bin.05.051_063_-_-_SV2	Φ	0.206859	0.192742	0.120496	0.110518	0.388981
top.intensity.vis.hsv.h.histogram.s_avg.bin.07.076_089_-_-_SV1	Φ	0.0999607	0.0369028	0.123791	0.113812	0.000232177
top.intensity.vis.hsv.h.histogram.s_avg.bin.07.076_089_-_-_SV2	Φ	0.119436	0.0958044	0.0951472	0.0985752	0.0861121
top.intensity.vis.hsv.h.histogram.s_avg.bin.11.127_140_-_-_SV1	Φ	0.192977	0.121817	0.129408	0.0951115	1.55224e-05
top.intensity.vis.hsv.h.histogram.s_avg.bin.11.127_140_-_-_SV2	Φ	0.18029	0.122241	0.117092	0.118819	0.000617296
top.intensity.vis.hsv.h.histogram.v_avg.bin.04.038_051_-_-_SV1	Φ	-0.0083423	-0.00687391	0.113616	0.104645	0.924361
top.intensity.vis.hsv.h.histogram.v_avg.bin.04.038_051_-_-_SV2	Φ	0.0117347	0.0359756	0.105011	0.104675	0.103657
top.intensity.vis.hsv.h.histogram.v_avg.bin.06.063_076_-_-_SV1	Φ	0.0136795	0.0404883	0.106062	0.101435	0.069247
top.intensity.vis.hsv.h.histogram.v_avg.bin.06.063_076_-_-_SV2	Φ	0.0274343	0.0273347	0.0947056	0.0807859	0.993623
top.intensity.vis.hsv.h.histogram.v_avg.bin.07.076_089_-_-_SV1	Φ	0.418974	0.410929	0.0899526	0.0815655	0.50836
top.intensity.vis.hsv.h.histogram.v_avg.bin.07.076_089_-_-_SV2	Φ	0.179342	0.176074	0.112413	0.108733	0.834669
top.intensity.vis.hsv.h.red2green_-_-_SV1	Φ	0.252872	0.163382	0.126595	0.129625	1.66508e-06
top.intensity.vis.hsv.h.red2green_-_-_SV2	Φ	0.133002	0.127902	0.0960767	0.104259	0.71945
top.intensity.vis.hsv.h.skewness_-_-_SV1	Φ	-0.051341	-0.042109	0.117972	0.104447	0.558595
top.intensity.vis.hsv.h.skewness_-_-_SV2	Φ	0.150833	0.145279	0.101586	0.0979609	0.694322
top.intensity.vis.hsv.normalized.h.histogram.bin.13.153_165_-_-_SV1	Φ	0.116251	0.136851	0.108546	0.103309	0.170784
top.intensity.vis.hsv.normalized.h.histogram.bin.13.153_165_-_-_SV2	Φ	0.0812652	0.0960997	0.113334	0.103394	0.334737
top.intensity.vis.hsv.normalized.v.histogram.bin.03.025_038_-_-_SV1	Φ	0.0307229	0.0925147	0.132802	0.0965254	0.00022049
top.intensity.vis.hsv.normalized.v.histogram.bin.03.025_038_-_-_SV2	Φ	0.247834	0.207887	0.11252	0.10295	0.00949315
top.intensity.vis.hsv.normalized.v.histogram.bin.07.076_089_-_-_SV1	Φ	0.247684	0.167666	0.102113	0.107204	1.85488e-07
top.intensity.vis.hsv.normalized.v.histogram.bin.07.076_089_-_-_SV2	Φ	0.040965	0.0482478	0.10296	0.102551	0.616812
top.intensity.vis.hsv.s.histogram.v_avg.bin.05.051_063_-_-_SV1	Φ	0.412937	0.408303	0.0998298	0.0872701	0.727122
top.intensity.vis.hsv.s.histogram.v_avg.bin.05.051_063_-_-_SV2	Φ	0.142524	0.120399	0.115403	0.114901	0.175819
top.intensity.vis.hsv.s.histogram.v_avg.bin.06.063_076_-_-_SV1	Φ	0.158168	0.134906	0.103678	0.0995926	0.107243
top.intensity.vis.hsv.s.histogram.v_avg.bin.06.063_076_-_-_SV2	Φ	0.048859	0.0180442	0.109289	0.0973366	0.0365044
top.intensity.vis.hsv.s.histogram.v_avg.bin.11.127_140_-_-_SV1	Φ	0.124656	0.114132	0.114461	0.0981582	0.48603
top.intensity.vis.hsv.s.histogram.v_avg.bin.11.127_140_-_-_SV2	Φ	0.162052	0.143173	0.100974	0.10258	0.19116
top.intensity.vis.hsv.s.stddev_-_-_SV1	Φ	0.0463993	0.0677973	0.116129	0.107015	0.17696
top.intensity.vis.hsv.s.stddev_-_-_SV2	Φ	0.092857	0.0340177	0.110805	0.112704	0.000256747
top.intensity.vis.hsv.v.histogram.s_avg.bin.06.063_076_-_-_SV1	Φ	0.261896	0.245977	0.0763847	0.0843129	0.163298
top.intensity.vis.hsv.v.histogram.s_avg.bin.06.063_076_-_-_SV2	Φ	0.288508	0.284305	0.092198	0.0879393	0.741814
top.intensity.vis.hsv.v.histogram.s_avg.bin.07.076_089_-_-_SV1	Φ	0.0690579	0.0555792	0.107356	0.0989124	0.356947
top.intensity.vis.hsv.v.histogram.s_avg.bin.07.076_089_-_-_SV2	Φ	0.268354	0.269546	0.110738	0.0961628	0.935305
top.intensity.vis.lab.a.skewness_-_-_SV1	Φ	0.0933241	0.0488508	0.131194	0.119501	0.0130123
top.intensity.vis.lab.a.skewness_-_-_SV2	Φ	0.0987416	0.0805374	0.0975368	0.101559	0.197583
top.texture.fluo.hsv.s.mean_-_-_SV1	Φ	0.15164	0.131828	0.106181	0.104848	0.185812
top.texture.fluo.hsv.s.mean_-_-_SV2	Φ	0.0115672	0.0196391	0.0953446	0.091815	0.542681
top.texture.fluo.hsv.v.std_-_-_SV1	Φ	0.229157	0.171279	0.121451	0.109491	0.000499557
top.texture.fluo.hsv.v.std_-_-_SV2	Φ	0.246431	0.237204	0.0968791	0.105971	0.521243
top.texture.fluo.lab.a.mean_-_-_SV1	Φ	0.216822	0.211661	0.106763	0.0987305	0.723036
top.texture.fluo.lab.a.mean_-_-_SV2	Φ	0.103126	0.0809132	0.0993423	0.0996852	0.116086
top.texture.fluo.lab.a.std_-_-_SV1	Φ	0.220171	0.153694	0.127258	0.107346	9.19229e-05
top.texture.fluo.lab.a.std_-_-_SV2	Φ	0.276907	0.274325	0.0962426	0.103511	0.855278
top.texture.fluo.lab.l.std_-_-_SV1	Φ	0.215402	0.156625	0.117503	0.107418	0.000287715
top.texture.fluo.lab.l.std_-_-_SV2	Φ	0.242949	0.230779	0.0980012	0.106961	0.402516
top.texture.fluo.rgb.g.mean_-_-_SV1	Φ	0.12251	0.101098	0.106401	0.0978126	0.140054
top.texture.fluo.rgb.g.mean_-_-_SV2	Φ	0.232205	0.223401	0.0985899	0.096412	0.523902
top.texture.fluo.rgb.g.std_-_-_SV1	Φ	-0.00882227	-0.0494131	0.118242	0.0985216	0.00901943
top.texture.fluo.rgb.g.std_-_-_SV2	Φ	0.143777	0.152033	0.106717	0.117367	0.603293
top.texture.fluo.xyz.x.mean_-_-_SV1	Φ	0.267696	0.239114	0.0976998	0.0999678	0.0421975
top.texture.fluo.xyz.x.mean_-_-_SV2	Φ	0.130266	0.103195	0.103097	0.110245	0.0744199
top.texture.fluo.xyz.y.std_-_-_SV1	Φ	0.20832	0.162755	0.099233	0.0945962	0.00105871
top.texture.fluo.xyz.y.std_-_-_SV2	Φ	0.165708	0.145564	0.10158	0.111801	0.183892
top.texture.vis.hsv.s.mean_-_-_SV1	Φ	0.313807	0.302047	0.0989292	0.102244	0.409469
top.texture.vis.hsv.s.mean_-_-_SV2	Φ	0.173234	0.164538	0.0963086	0.0968554	0.525054
top.texture.vis.lab.b.mean_-_-_SV1	Φ	0.263432	0.247056	0.109619	0.108332	0.289262
top.texture.vis.lab.b.mean_-_-_SV2	Φ	0.15386	0.148797	0.111401	0.102547	0.738413
top.texture.vis.lab.l.std_-_-_SV1	Φ	0.146389	0.172492	0.103378	0.103325	0.0756382
top.texture.vis.lab.l.std_-_-_SV2	Φ	0.0464062	0.0401401	0.102673	0.105325	0.670566
top.texture.vis.xyz.z.mean_-_-_SV1	Φ	0.0666713	0.0841272	0.102989	0.104118	0.234711
top.texture.vis.xyz.z.mean_-_-_SV2	Φ	0.0859174	0.0512437	0.114169	0.0911841	0.0185986

## Sheet: Sheet 1
	type	group1	group2	p.value
1	R	MegaLMM+TP1	MegaLMM	1.13324e-83
2	R	rrBLUP	MegaLMM	0.263369
3	R	rrBLUP	MegaLMM+TP1	2.65265e-95
4	phi	MegaLMM+TP1	MegaLMM	5.86732e-76
5	phi	rrBLUP	MegaLMM	1.86703e-11
6	phi	rrBLUP	MegaLMM+TP1	9.45814e-172
